# Supplementary material for: CROP2, a Retriever–PROPPIN complex mediating protein export from endosomes to the plasma membrane in human cells
Source: eLife. 2026 Jul 24;14:RP109403. doi: 10.7554/eLife.109403 (PMC13399975; doi:10.7554/eLife.109403)
Supplement: Figure 1—source data 1. [file elife-109403-fig1-data1.zip]

Archive with 5 entries (4 files):
- Figure 1-Source Data 1/
- Figure 1-Source Data 1/.DS_Store
- __MACOSX/Figure 1-Source Data 1/._.DS_Store
- Figure 1-Source Data 1/Figure 1- Source Data 1.pdf
- __MACOSX/Figure 1-Source Data 1/._Figure 1- Source Data 1.pdf
