# Supplementary material for: CROP2, a Retriever–PROPPIN complex mediating protein export from endosomes to the plasma membrane in human cells
Source: eLife. 2026 Jul 24;14:RP109403. doi: 10.7554/eLife.109403 (PMC13399975; doi:10.7554/eLife.109403)
Supplement: Figure 1—source data 2. [file elife-109403-fig1-data2.zip]

Archive with 7 entries (6 files):
- Figure 1-Source Data 2/
- Figure 1-Source Data 2/egfr.jpg
- __MACOSX/Figure 1-Source Data 2/._egfr.jpg
- Figure 1-Source Data 2/tubulin.jpg
- __MACOSX/Figure 1-Source Data 2/._tubulin.jpg
- Figure 1-Source Data 2/wipi2.jpg
- __MACOSX/Figure 1-Source Data 2/._wipi2.jpg
