# Supplementary material for: CROP2, a Retriever–PROPPIN complex mediating protein export from endosomes to the plasma membrane in human cells
Source: eLife. 2026 Jul 24;14:RP109403. doi: 10.7554/eLife.109403 (PMC13399975; doi:10.7554/eLife.109403)
Supplement: Figure 4—figure supplement 1—source data 2. [file elife-109403-fig4-figsupp1-data2.zip]

Archive with 15 entries (14 files):
- Figure S3-source data 2/
- Figure S3-source data 2/w2wt sloop.tif
- __MACOSX/Figure S3-source data 2/._w2wt sloop.tif
- Figure S3-source data 2/.DS_Store
- __MACOSX/Figure S3-source data 2/._.DS_Store
- Figure S3-source data 2/w2variants level in wipi2KD.jpg
- __MACOSX/Figure S3-source data 2/._w2variants level in wipi2KD.jpg
- Figure S3-source data 2/tub in ctrl.jpg
- __MACOSX/Figure S3-source data 2/._tub in ctrl.jpg
- Figure S3-source data 2/tub in wipi2 kd.jpg
- __MACOSX/Figure S3-source data 2/._tub in wipi2 kd.jpg
- Figure S3-source data 2/tubulin wt sloop.tif
- __MACOSX/Figure S3-source data 2/._tubulin wt sloop.tif
- Figure S3-source data 2/wipi2 variants level in ctrl.jpg
- __MACOSX/Figure S3-source data 2/._wipi2 variants level in ctrl.jpg
