# Supplementary material for: CROP2, a Retriever–PROPPIN complex mediating protein export from endosomes to the plasma membrane in human cells
Source: eLife. 2026 Jul 24;14:RP109403. doi: 10.7554/eLife.109403 (PMC13399975; doi:10.7554/eLife.109403)
Supplement: Figure 6—source data 1. [file elife-109403-fig6-data1.zip]

Archive with 3 entries (2 files):
- Figure 6-source data 1/
- Figure 6-source data 1/Figure 6-source data 1.pdf
- __MACOSX/Figure 6-source data 1/._Figure 6-source data 1.pdf
