# Supplementary material for: CROP2, a Retriever–PROPPIN complex mediating protein export from endosomes to the plasma membrane in human cells
Source: eLife. 2026 Jul 24;14:RP109403. doi: 10.7554/eLife.109403 (PMC13399975; doi:10.7554/eLife.109403)
Supplement: Figure 6—source data 2. [file elife-109403-fig6-data2.zip]

Archive with 23 entries (22 files):
- Figure 6-source data 2/
- Figure 6-source data 2/VPS26C W2 .tif
- __MACOSX/Figure 6-source data 2/._VPS26C W2 .tif
- Figure 6-source data 2/ha w2 in vps26 c kd.tif
- __MACOSX/Figure 6-source data 2/._ha w2 in vps26 c kd.tif
- Figure 6-source data 2/.DS_Store
- __MACOSX/Figure 6-source data 2/._.DS_Store
- Figure 6-source data 2/ha gel A-H buono.jpg
- __MACOSX/Figure 6-source data 2/._ha gel A-H buono.jpg
- Figure 6-source data 2/vps26 c in kd.tif
- __MACOSX/Figure 6-source data 2/._vps26 c in kd.tif
- Figure 6-source data 2/HA WIPI2 vps26c.tif
- __MACOSX/Figure 6-source data 2/._HA WIPI2 vps26c.tif
- Figure 6-source data 2/ccdc93.tif
- __MACOSX/Figure 6-source data 2/._ccdc93.tif
- Figure 6-source data 2/snx17 inkd.tif
- __MACOSX/Figure 6-source data 2/._snx17 inkd.tif
- Figure 6-source data 2/vps26 gel A-H.jpg
- __MACOSX/Figure 6-source data 2/._vps26 gel A-H.jpg
- Figure 6-source data 2/w2 ha.tif
- __MACOSX/Figure 6-source data 2/._w2 ha.tif
- Figure 6-source data 2/actin in vps26c kd.tif
- __MACOSX/Figure 6-source data 2/._actin in vps26c kd.tif
