# Supplementary material for: CROP2, a Retriever–PROPPIN complex mediating protein export from endosomes to the plasma membrane in human cells
Source: eLife. 2026 Jul 24;14:RP109403. doi: 10.7554/eLife.109403 (PMC13399975; doi:10.7554/eLife.109403)
Supplement: Figure 7—source data 2. [file elife-109403-fig7-data2.zip]

Archive with 15 entries (14 files):
- Figure 7-source data 2/
- Figure 7-source data 2/.DS_Store
- __MACOSX/Figure 7-source data 2/._.DS_Store
- Figure 7-source data 2/SNX27 W1.tif
- __MACOSX/Figure 7-source data 2/._SNX27 W1.tif
- Figure 7-source data 2/ha gel A-H buono.jpg
- __MACOSX/Figure 7-source data 2/._ha gel A-H buono.jpg
- Figure 7-source data 2/HA WIPI1 VPS26C .tif
- __MACOSX/Figure 7-source data 2/._HA WIPI1 VPS26C .tif
- Figure 7-source data 2/VPS26C W1.tif
- __MACOSX/Figure 7-source data 2/._VPS26C W1.tif
- Figure 7-source data 2/vps26 gel A-H more exp.jpg
- __MACOSX/Figure 7-source data 2/._vps26 gel A-H more exp.jpg
- Figure 7-source data 2/HA W1 SNX27.tif
- __MACOSX/Figure 7-source data 2/._HA W1 SNX27.tif
