# Supplementary material for: CROP2, a Retriever–PROPPIN complex mediating protein export from endosomes to the plasma membrane in human cells
Source: eLife. 2026 Jul 24;14:RP109403. doi: 10.7554/eLife.109403 (PMC13399975; doi:10.7554/eLife.109403)
Supplement: Figure 8—source data 2. [file elife-109403-fig8-data2.zip]

Archive with 5 entries (4 files):
- Figure 8-source data 2/
- Figure 8-source data 2/vps26C .jpg
- __MACOSX/Figure 8-source data 2/._vps26C .jpg
- Figure 8-source data 2/wipi2 ha.jpg
- __MACOSX/Figure 8-source data 2/._wipi2 ha.jpg
